# Supplementary material for: Deletion of suppressor of cytokine signaling 3 (SOCS3) in muscle stem cells does not alter muscle regeneration in mice after injury
Source: PLoS One. 2019 Feb 27;14(2):e0212880. doi: 10.1371/journal.pone.0212880 (PMC6392323; doi:10.1371/journal.pone.0212880)
Supplement: S1 Table — (XLSX) [file pone.0212880.s002.xlsx]

## Sheet: Figure 1B
	Saline		LPS
Control	17.2458	40.8771	1202.03	665.322
SOCS3 MscKO	4.10935	12.0873	218.012	154.246
Socs3 gene expression at D14 after injury in response to Lipopolysaccharide injection to confirm Socs3 deletion in Pax7-Cre-expressing mice.

## Sheet: Figure 1E
	Control												SOCS3 MscKO
UN	1.01549	1.07718	1.04315	1	1	1.01066	0.998148	1.06923	0.993031	1.04608	0.981959	0.998288	0.94898	0.986441	1.01797	0.981609	1.06314	1.07181	1.02394	0.980296	0.947368	1.05859	1.05838
D1	1.22785	1.2701	1.19518	1.07191	1.1491	1.17217							1.27076	1.22196	1.19575	1.32	1.1066	1.04786
D2	1.20993	1.19366	1.15439	1.09624	1.20398	1.11086							1.02662	1.32008	1.04645	1.04786	1.2134	1.13679
D3	0.898477	1.02461	0.881443	0.865429	0.992974	0.831409							1.19192	0.952043	1.13304	0.7593	0.709746	0.980676
D7	1.033	0.828102	0.808244	0.78436	0.896386	0.88	0.868243	0.862403	0.899522	1.05	0.944238		0.835145	0.757576	0.829032	0.816547	0.867391	0.807249	0.776718	1.01144	0.84375	0.795247	0.836996	0.80285
D14	1.11135	1.03434	1.21905	1.14336	1.26456	1.22564							1.01255	0.926635	1.07059	1.07082	1.03954	0.897751
Right TA muscle relative to Left TA muscle mass.

## Sheet: Figure 1F
	Control						SOCS3 MscKO
UN	1496.06	1235.03	2068.94	1564.89	1417.71	1072.76	1138.43	1046.26	1449.31	1225.67	1327.01	1756.29
D7	1630.47	905.962	692.923	888.028	784.658	1046.27	1133.98	763.695	1005.51	907.047	1179.98	845.127
D14	1129.88	1575.68	982.003	1073.9	1189.79	1441.15	1103.63	1229.13	1089.04	1163.73	878.559	1076.07
TA muscle fiber cross sectional area (CSA).

## Sheet: Figure 1G
	UN						D7
Control	2179.1	2108.5	1893	2079	1945.3	2084.2	900	490	1117.5	802.7	793.6	1050.2
SOCS3 MscKO	2127.9	2150.5	2331	2181	2088.4	1899.9	1156.5	745.8	792.8	793.8	720.7	851.1
Maximum isometric force production of TA muscle in uninjured and D7 injured muscles.

## Sheet: Figure 1H
	UN						D7
Control	270.705	298.832	271.838	278.599	255.112	291.94	128.54	82.362	177.959	140.765	152.493	165.27
SOCS3 MscKO	300.898	292.424	301.025	297.405	293.833	293.783	185.887	137.812	126.981	145.131	133.716	149.005
Specific force production of TA muscle in uninjured and D7 injured muscles.

## Sheet: Figure 1I
Time (min)	Control UN						Control D7						SOCS3 MscKO UN						SOCS3 MscKO D7
0	2116.59	2095.37	1912.11	2086.65	1926.28	2085.96	998.73	418.4	1099.88	794.08	776.92	1029.1	2115.44	2086.85	2287.17	2140.23	2071.37	1866.06	1140.25	721.22	778.27	755.75	689.8	805.9
0.3	1954.83	1792.97	1793.6	1881.97	1671.42	1917.92	918.18	371.19	999.19	746.87	724.43	966.04	1865.53	1708.86	2101.31	1931.59	1876.59	1708.59	1055.74	639.68	712.24	703.92	662.39	734.59
0.6	1846.22	1666.2	1738.14	1779.64	1544.65	1815.92	856.77	350.39	947.03	680.52	695.37	913.22	1791.59	1329.21	1988.41	1782.71	1824.76	1575.88	998.63	598.42	663.72	654.08	621.46	670.88
1	1802.98	1592.26	1694.89	1741.67	1434.39	1754.18	821.78	344.78	927.88	650.15	675.57	902.33	1738.44	811.58	1906.87	1643.39	1814.86	1492.36	945.15	570.36	622.78	593.99	585.81	633.24
1.3	1785.15	1544.06	1648.01	1729.46	1322.15	1695.09	791.41	331.25	914.68	603.93	638.59	893.09	1698.49	616.47	1864.61	1551.95	1804.63	1423.69	904.54	550.55	598.68	567.25	570.29	602.21
1.6	1788.12	1545.71	1571.1	1738.37	1229.05	1677.59	765.66	321.67	919.63	609.21	603.6	892.1	1677.69	523.05	1850.41	1484.6	1779.87	1380.12	888.37	532.06	580.19	548.44	555.76	577.45
2	1803.97	1556.6	1547	1754.55	1179.2	1674.29	744.86	314.41	913.36	598.32	581.15	890.11	1698.82	472.21	1847.77	1438.72	1759.4	1350.08	883.08	519.52	569.3	541.17	541.57	561.94
2.3	1816.18	1564.53	1496.16	1769.4	1139.26	1677.26	731.65	309.46	919.3	598.98	564.98	897.05	1688.26	437.55	1846.78	1394.15	1748.83	1348.76	869.22	509.61	558.41	530.61	532.33	550.38
2.6	1832.03	1559.57	1464.8	1783.27	1106.91	1678.91	723.4	306.49	914.35	594.36	553.75	900.68	1700.14	402.22	1851.4	1352.55	1744.54	1351.73	862.62	509.28	552.13	528.96	525.72	535.53
3	1835.66	1552.31	1412.64	1790.2	1086.77	1672.31	709.21	303.19	903.78	604.92	538.57	903.32	1675.05	357.66	1840.18	1307.33	1732.66	1358	862.29	510.27	540.91	520.38	514.5	518.69
3.3	1830.38	1550.99	1417.26	1796.8	1077.86	1667.36	699.3	299.22	893.22	597.33	528.66	909.26	1643.03	318.04	1833.58	1252.2	1714.17	1358.33	856.34	511.26	530.68	506.51	509.88	508.79
3.6	1830.71	1516.33	1388.87	1807.37	1070.26	1665.38	693.69	297.57	880.34	591.05	521.07	911.9	1610.35	255.65	1821.36	1191.12	1703.61	1358.99	845.45	512.91	527.04	512.78	502.94	500.2
4	1824.1	1497.84	1371.04	1811	1064.65	1660.43	675.86	294.6	857.23	588.74	511.83	915.53	1588.23	151.33	1819.05	1121.8	1689.41	1361.96	839.18		527.7			486.01
Force production during a 4-minute fatiguing protocol

## Sheet: Figure 2A
	Control						SOCS3 MscKO
UN	0.476713	0.62327	1.20932	0.808601	1.86115	1.02095	0.817076	1.25697	1.07151	0.406459	1.29221	2.76758
D1	3.33895	5.16212	1.79072	3.59371	2.26477	4.16458	5.70772	3.08255	2.11592	2.32808	4.47928	2.32087
D2	3.83649	5.62175	1.49399	2.18143	3.21547	1.33581	2.44183	3.56289	1.25294	1.11241	0.405295	0.680822
D3	3.56202	0.864506	0.580745	1.7189	0.452305	0.301364	4.67089	1.39659	1.764	1.07321	1.69257	0.558732
D7	0.917441	1.07591	1.94312	1.24	0.60796	0.581562	2.65747	0.703434	0.84055	0.776996	1.67538	0.37777
D14	0.838865	0.591073	1.31941	0.746724	0.372393	0.652361	1.81201	0.506587	0.397254		0.726143	0.537899
Protein expression of phosphorylated/total STAT3

## Sheet: Figure 2B
	Control						SOCS3 MscKO
UN	0.352387	0.499557	2.67319	1.14768	0.597855	0.729326	0.315788	0.43604	2.46291	1.20793	0.631044	0.529914
D1	1.29505	1.64944	19.4227	11.9475	4.30846	6.65673	0.892769	0.145213	9.64441	10.2644	6.16548	5.09844
D2	1.33497	2.58247	5.99383	7.33816	4.032	5.14843	0.06394	2.2372	7.94219	2.67282	9.24653	4.74907
D3	1.04277	16.9173	5.03471	1.69253	6.7199	1.70188	3.32668	0.548321	5.60773	6.03391	1.75582	1.60593
D7	0.096853	0.448079	1.51426	1.37728	1.13667	0.965983	0.520317	0.068753	0.799662	0.548758	0.393939	0.982635
D14	0.039134	0.36146	0.432024	2.26245	0.788499	0.441559	0.103801	0.107412	1.07318	0.563009	0.499405	0.797376
Socs3 mRNA expression relative to total cDNA.

## Sheet: Figure 2C
	Control						SOCS3 MscKO
UN	0.163497	0.63032	1.32623	1.20929	1.69346	0.977208	0.588779	0.925283	1.60488	0.121973	0.380134	0.018572
D1	0.945035	5.10087	59.6495	27.872	10.5508	16.5289	0.42	0.004871	16.5466	11.432	10.1002	19.2772
D2	3.13597	9.1738	16.6669	16.574	33.288	24.7536	0.006237	8.57694	15.9443	1.9731	40.8146	16.4469
D3	1.93526	47.8085	11.189	3.22945	52.0037	8.66917	11.3623	0.555501	13.5434	12.1976	3.63237	4.14731
D7		0.018762	1.85838	1.41807	1.17575	1.40656	0.98139	0.083024	1.25373	0.64157	0.247382	2.1094
D14	0.426314	0.251857	0.711015	1.35034	0.029349	0.54814	0.027918	0.08362	0.901662	0.067141	1.06712	1.03438
IL-6 mRNA expression relative to total cDNA.

## Sheet: Figure 2D
	Control						SOCS3 MscKO
UN	1.6979	1.88414	0.742477	0.216221	1.09915	0.360105	1.65736	0.969998	3.60222	3.80454	0.349735	0.886187
D1	13.6251	28.2562	269.012	236.74	59.6738	89.2637	8.86557	0.916853	134.508	167.123	166.888	194.718
D2	49.5908	49.6575	74.1307	121.427	88.2394	89.6349	3.79664	30.8433	166.348	63.7145	203.766	129.442
D3	29.0866	129.094	82.9266	32.0231	77.5449	18.3238	132.754	19.1368	264.894	171.843	27.9349	52.7804
D7	0.004102	6.32184	11.4754	18.7265	6.03493	6.68962	20.8116	0.20869	6.97721	11.2311	2.04377	20.9167
D14	1.61486	2.17412	5.48075	13.9585	3.07915	7.5809	0.874832	0.076579	11.9622	11.1046	5.08696	25.3724
TNF-α mRNA expression relative to total cDNA.

[truncated: 22 more sheets: Figure 2E, Figure 2F, Figure 2G, Figure 2J, Figure 2K, Figure 3A, Figure 3B, Figure 3C, Figure 3D, Figure 3E, Figure 3F, Figure 3G, Figure 3H, Figure 3I, Figure 4B, Figure 4C, Figure 4D, Figure 4E, Figure 4F, Figure 4G …]
